# Supplementary material for: Analysis of DNA Methylation Status in Bodily Fluids for Early Detection of Cancer
Source: Int J Mol Sci. 2017 Mar 30;18(4):735. doi: 10.3390/ijms18040735 (PMC5412321; doi:10.3390/ijms18040735)
Supplement: Supplementary file 1 [file ijms-18-00735-s001.zip]

Archive with 5 entries (5 files):
- Table 1.xlsx
- Table 2.xlsx
- Table 3.xlsx
- Table 4.xlsx
- Table 5.xlsx
