# Supplementary material for: Analysis of DNA Methylation Status in Bodily Fluids for Early Detection of Cancer
Source: Int J Mol Sci. 2017 Mar 30;18(4):735. doi: 10.3390/ijms18040735 (PMC5412321; doi:10.3390/ijms18040735)
Supplement: Supplementary file 1 [file ijms-18-00735-s001.zip › Table 1.xlsx]

## Sheet: Sheet1
Table 1. Studies of methylation analysis of saliva for the detection of head and neck squamous cell carcinoma
Author	Year	Method	Prospective Study	Sample Size (Number of patients)	Gene	Sensitivity (%)	Specificity (%)
Rosas SL et al.	2001	MSP	No	HNSCC (30) Healthy control (30)	DAPK, MGMT, p16	DAPK (20%), MGMT(13%), p16(37%), Total (37%)	Total (97%)
Righini CA et al.	2007	MSP	No	HNSCC (60) Non Malignant (30)	CDH1,DAPK, MGMT, p16, RASSF1,TIMP3	CDH1 (20%), DAPK (15%), MGMT (22%), p16 (27%), RASSF1A (17%), TIMP3 (28%)	Total (100%)
Carvaiho AL et al.	2008	qMSP	No	HNSCC (211) Control (527)	AIM1, CCNA1, CCND2, CDH1, DAPK, DCC, ESR1, MGMT, MINT1, MINT31, PGP9.5, p16, TIMP3	AIM1 (4%), CCNA1 (20%), CCND2 (7%), CDH1 (30%), DAPK (16%), DCC (12%), ESR (3%), MGMT (13%), MINT1 (35%), MINT31 (5%), PGP9.5 (82%), p16 (5%), TIMP3 (11%)	AIM1 (99%), CCNA1 (97%), CCND2 (90%), CDH1 (38%), DAPK (96%), DCC (99%), ESR (98%), MGMT (95%), MINT1 (66%), MINT31 (100%), PGP9.5 (30%), p16 (100%), TIMP3 (93%)
Demokan S et al.	2010	qMSP	No	HNSCC (71) Healthy Control (61)	EDNRB, KIF1A	EDRNB (68%), KIF1A (37%), EDRNB+KIF1A (77%)	EDRNB (93%), KIF1A (98%), EDRNB+KIF1A (93%)
Pattani KM et al.	2010	qMSP	Yes	Clinically high risk patients Total (191) Malignant (35) Premalignant (43) Benign (113)	EDNRB	EDNRB (65%)	EDNRB (51%)
Carvalho AL et al.	2011	qMSP	No	HNSCC (61)	CCNA1, DAPK, DCC, MGMT, MINT31, p16, TIMP3	Total (54%)
Schussel J et al.	2013	qMSP	Yes	Clinically high risk patients HNSCC or dysplasia (48) Benign (113)	DCC, EDNRB	DCC (27%), EDRNB (38%), EDRNB+DCC (46%), EDRNB+DCC+risk classification (75%)	DCC (88%), EDRNB (78%), EDRNB+DCC (72%), EDRNB+DCC+risk classification (48%)
Rettori MM et al.	2013	qMSP	No	HNSCC (146) Healthy control (60)	CCNA1, DAPK, DCC, MGMT, TIMP3, and other19 genes	CCNA1 (12%), DAPK (8%), DCC (52%), MGMT (8%), TIMP3 (5%), Total (55%)	CCNA1 (97%), DAPK (98%), DCC (90%), MGMT (97%), TIMP3 (98%), Total (76%)
