# Supplementary material for: Analysis of DNA Methylation Status in Bodily Fluids for Early Detection of Cancer
Source: Int J Mol Sci. 2017 Mar 30;18(4):735. doi: 10.3390/ijms18040735 (PMC5412321; doi:10.3390/ijms18040735)
Supplement: Supplementary file 1 [file ijms-18-00735-s001.zip › Table 2.xlsx]

## Sheet: Sheet1
Table 2. Studies of methylation analysis of the sputum for the detection of lung cancer
Author	Year	Method	Prospective Study	Sample Size (Number of patients)	Gene	Sensitivity (%)	Specificity (%)
Belinsky SA et al.	1998	MSP	No	LC (7) Smokers (26)	p16	p16 (43%)	p16 (81%)
Honorio S et al.	2003	MSP	No	SCLC (8) NSCLC (24) Chronic Smokers (13)	RASSF1A	SCLC; RASSF1A (50%) NSCLC; RASSF1A (21%) Chronic Smokers; RASSF1A (31%)
Konno S et al.	2004	MSP	No	LC (78) None LC (52)	APC, p16, RARβ	APC (28%), p16 (22%), RARβ (27%)	APC (96%), p16 (100%), RARβ (93%)
Belinsky SA et al.	2006	Nested MSP	No	LC (98) Healthy Controls (92)	BETA3, DAPK, GATA4, GATA5, HCAD, HLHP, IGFBP3, LAMC2, MGMT, PAX5α, PAX5β, p16, RASSF1A, SFRP1	BETA3 (12%), DAPK (42%), GATA4 (48%), GATA5 (74%), HCAD (27%), HLHP (42%), IGFBP3 (25%), LAMC2 (72%), MGMT (23%), PAX5α (28%), PAX5β (41%), p16 (39%), RASSF1A (12%), SFRP1 (68%)	BETA3 (89%), DAPK (70%), GATA4 (58%), GATA5 (74%), HCAD (77%), HLHP (64%), IGFBP3 (70%), LAMC2 (30%), MGMT (78%), PAX5α (76%), PAX5β (68%), p16 (75%), RASSF1A (94%), SFRP1 (29%)
Cirincione R et al.	2006	MSP	No	LC (18) Healthy Controls (smoker) (112)	p16, RARβ2, RASSF1A	p16 (5%), RARβ2 (44%), RASSF1A (5%), Total (50%)	p16 (82%), RARβ2 (48%), RASSF1A (82%)
Belinsky SA et al.	2007	MSP	No	LC (Stage III) (72)	DAPK, GATA5, HCAD, MGMT, PAX5α, PAX5β, p16, RASSF1A	DAPK (31%), GATA5 (43%), HCAD (26%), MGMT (32%), PAX5α (31%), PAX5β (21%), p16 (40%), RASSF1A (26%)
Shivapurkar N et al.	2007	qMSP	No	NSCLC (13) Controls without LC (25)	APC, p16, RASSF1A, HS3ST2	APC (23%), p16 (23%), RASSF1A (38%), HS3ST2 (31%), HS3ST2+RASSF1A (54%) All 4 genes (62%)	APC (100%), p16 (100%), RASSF1A (100%), HS3ST2 (100%), HS3ST2+RASSF1A (100%) All 4 genes (100%)
Shivapurkar N et al.	2008	qMSP	No	LC (13) Non Cancer (25)	CYGB	CYGB (30%)	CYGB (100%)
Guzmán L et al.	2012	MSP	No	LC (26) COPD (23) Healthy Controls (33)	CDH1, MGMT, p16	LC; CDH1 (35%), MGMT (65%), p16 (73%) COPD; CDH1 (45%), MGMT (65%), p16 (70%) Healthy controls; CDH1 (32%), MGMT (6%), p16 (9%)
Leng S et al.	2012	Nested MSP (cohort1) qMSP (cohort2)	No	Cohort 1 LC (64) Non Cancer (64) Cohort 2 LC (40) Non Cancer (90)	GATA5, PAX5α, SULF2	Cohort 1; GATA5 (33%), PAX5α(25%), SULF2 (34%) Cohort 2; GATA5 (78%), PAX5α(63%), SULF2 (78%)	Cohort 1; GATA5 (74%), PAX5α(80%), SULF2 (75%) Cohort 2; GATA5 (53%), PAX5α(67%), SULF2 (45%)
Hubers a J et al.	2014	qMSP	No	LC (20) COPD (31)	APC, CYGB, FAM19A4, HS3ST2, PHACTR3, PRDM14, RASSF1A	APC (60%), CYGB (55%), FAM19A4 (75%), HS3ST2 (50%), PHACTR3 (60%), PRDM14 (65%), RASSF1A (55%)	APC (55%), CYGB (68%), FAM19A4 (26%), HS3ST2 (87%), PHACTR3 (68%), PRDM14 (81%), RASSF1A (87%)
Hubers AJ et al.	2014	qMSP	No	Set1 LC (98) None LC (90) Set2 LC(60) none LC (445)	APC, CYGB, RASSF1A	Set1; APC (31%), CYGB (40%), RASSF1A (41%), Total (63%) Set2; APC (63%), CYGB (57%), RASSF1A (52%), Total (90%)	Set1; APC (94%), CYGB (87%), RASSF1A (96%), Total (78%) Set2; APC (62%), CYGB (74%), RASSF1A (94%), Total (47%)
Hubers AJ et al.	2015	qMSP	No	Learning set LC (73) none LC (86) Validation set LC (159) none LC (154)	APC, CYGB, FA19A4, HS3ST2, PHACTR3, PRDM14, RASSF1A	Learning Set; APC (52%), CYGB (56%), FA19A4 (86%), HS3ST2 (51%), PHACTR3 (58%), PRDM14 (60%), RASSF1A (43%), HS3ST2+PHACTR3+RASSF1A (82%) Validation Set; APC (52%), CYGB (50%), FA19A4 (77%), HS3ST2 (50%), PHACTR3 (60%), PRDM14 (65%), RASSF1A (37%), HS3ST2+PHACTR3+RASSF1A (79%)	Learning Set; APC (71%), CYGB (74%), FA19A4 (29%), HS3ST2 (86%), PHACTR3 (78%), PRDM14 (76%), RASSF1A (97%), HS3ST2+PHACTR3+RASSF1A (66%) Validation Set; APC (70%), CYGB (68%), FA19A4 (22%), HS3ST2 (85%), PHACTR3 (62%), PRDM14 (74%), RASSF1A (88%), HS3ST2+PHACTR3+RASSF1A (64%)
Hulbert A et al.	2016	qMSP	No	LC (90) none LC (24)	CDO1, HOXA7, HOXA9, SOX17, TAC1, ZFP42	CDO1 (78%), HOXA7 (63%), HOXA9 (93%), SOX17 (84%), TAC1 (86%), ZFP42 (87%), HOXA7+SOX17+TAC1 (98%)	CDO1 (67%), HOXA7 92%), HOXA9 (8%), SOX17 (88%), TAC1 (75%), ZFP42 (63%), HOXA7+SOX17+TAC1 (71%)
LC: Lung Cancer COPD: Chronic Obstructive Pulmonary Disease
