# Supplementary material for: Analysis of DNA Methylation Status in Bodily Fluids for Early Detection of Cancer
Source: Int J Mol Sci. 2017 Mar 30;18(4):735. doi: 10.3390/ijms18040735 (PMC5412321; doi:10.3390/ijms18040735)
Supplement: Supplementary file 1 [file ijms-18-00735-s001.zip › Table 3.xlsx]

## Sheet: Sheet1
Table 3. Studies of methylation analysis of the stool for the detection of colorectal cancer
Author	Year	Method	Prospective Study	Sample Size (Number of patients)	Gene	Sensitivity (%)	Specificity (%)
Song J et al.	2004	MSP	No	CRC(20) Normal CF (20)	APC, ATM, HLTF, MGMT, hMLH-1	APC (20%), ATM (25%), HLTF (25%), MGMT (20%), hMLH-1 (20%), Total (70%)
Müller HM et al.	2004	qMSP	No	Training Set CRC(10) Healthy Control (13) Validation Set CRC (13) Healthy Control (13)	SFRP2	Training Set; SFRP2 (90%) Validation Set; SFRP2 (77%)	Training Set; SFRP2 (77%) Validation Set; SFRP2 (77%)
Lenhard K et al.	2005	MSP	No	CRC (26) Adenoma (13) Hyperplastic Polyp (9) CIBD (9) Normal control (32)	HIC1	CRC; HIC1 (42%) Adenoma; HIC1 (31%)	CRC+Adenoma; HIC1 (98%)
Chen WD et al.	2005	MSP	No	CRC (94) Normal Control (198)	VIM	All Stages; VIM (46%) Stage I and II; VIM (43%)	VIM (90%)
Huang ZH et al.	2007	MSP	No	CRC (52) Adenoma (21) Hyperplastic Polyp (8) Ulcerative Colitis (6) Healthy Control (24)	HPP1, MGMT,SFRP2	CRC; HPP1 (71%), MGMT (48%), SFRP2 (94%), Total (96%) Adenoma; HPP1 (57%), MGMT (29%), SFRP2 (52%), Total (71%)	CRC+Adenoma; HPP1 (100%), MGMT (100%), SFRP2 (96%), Total (96%)
Zhang W et al.	2007	MSP	No	CRC (29) Adenoma (7) Healthy Control (17)	SFRP1	CRC+Adenoma; SFRP1 (89%)	CRC+Adenoma; SFRP1 (86%)
Wang DR et al.	2008	qMSP	No	CRC(69) Adenoma(34) Hyperplastic Polyp (26) Healthy Control (30)	SFRP2	CRC; SFRP2 (87%) Adenoma; SFRP2 (62%) Hyperplastic Polyp; SFRP2 (42%)	CRC+Adenoma; SFRP2 (93%)
Ahlquist DA et al.	2008	Occult blood test Stool DNA test	Yes	Total (3764) CRC (39) Adenoma (251)	SDT-1(point mutations of kras, APC, and p53) SDT-2 (kras mutation, APC mutator cluster regions, and methylation of VIM)	CRC+Adenoma; Hemoccult (11%), HemoccultSensa (21%), SDT-1 (20%), SDT-2 (40%)	CRC+Adenoma; Hemoccult (98%), HemoccultSensa (97%), SDT-1 (96%)
Nagasaka T et al.	2009	Hi-SA	No	CRC(84) Adenoma (56) Hyperplastic Polyp (12) Wthout Neoplasms (113) Other Disease (31)	RASSF2, SFRP2	CRC; RASSF2 (27%), SFRP2 (31%) Adenoma; RASSF2 (11%), SFRP2 (25%)	CRC+Adenoma; RASSF2 (95%), SFRP2 (92%)
Glöckner SC et al.	2009	MSP	No	CRC (84) Adenoma (26) CF negative control (87)	TFPI2	Pilot Study CRC; TFPI2 (73%) Adenoma; TFPI2 (43%) Training Set CRC; TFPI2 (89%) Validation Set CRC; TFPI2 (76%) Adenoma; TFPI2 (21%)	Pilot Study CRC; TFPI2 (100%) Adenoma; TFPI2 (100%) Training Set CRC; TFPI2 (79%) Validation Set CRC; TFPI2 (93%) Adenoma; TFPI2 (93%)
Hellebrekers DMEI et al.	2009	qMSP	No	Set1 CRC (28) Healthy Control (45) Set2 CRC (47) Healthy Controls (30)	GATA4 GATA5	Set1; GATA4 (71%) Set2; GATA4 (51%)	Set1; GATA4 (84%) Set2; GATA4 (93%)
Melotte V et al.	2009	qMSP	No	Training Set CRC (28) CF Negative Control (45) Validation Set CRC (47) CF Negative Control (30)	NDRG4	Training Set; NDRG4 (61%) Validation Set; NDRG4 (53%)	Training Set; NDRG4 (93%) Validation Set; NDRG4 (100%)
Baek YH et al.	2009	MSP	No	CRC (60) Adenoma (52) CF Negative (37)	MGMT, hMLH1, VIM	CRC; MGMT (52%), hMLH1 (30%), VIM (38%),Total (75%) Adenoma; MGMT (36%), hMLH1 (11%), VIM (15%), Total (60%)	CRC+Adenoma; MGMT (86%), hMLH1 (100%), VIM (100%)
Kim MS et al.	2009	qMSP	No	CRC (20) Adenoma (17) CF Normal (15)	B4GALT, OSMR, SFRP1	CRC; B4GALT1 (56%), OSMR (45%), SFRP1 (55%), OSMR+SFRP (60%) Adenoma; OSMR (13%), SFRP1 (29%), OSMR+SFRP1 (35%)	CRC+Adenoma; OSMR (100%), SFRP1 (100%), OSMR+SFRP1 (100%)
Li M et al.	2009	Methyl BEAMing	No	CRC (22) Adenoma (20) Healthy Control (38)	VIM	CRC; VIM (41%) Adenoma; VIM (45%)	CRC+Adenoma; VIM (95%)
Ahlquist DA et al.	2012	Stool DNA test	No	CRC (252) Adenoma (133) CF Negative Control (293)	BMP3, NDRG4, TFPI2, VIM, kras (mutation)	CRC; SDT (85%) Adenoma (>1cm); SDT (63%)	CRC; SDT (89%) Adenoma (>1cm); SDT (89%)
Imperiale TF et al.	2014	Stool DNA test	Yes	Total (9989) CRC(65)	BMP3, NDRG4, kras (mutation)	SDT (92%), FIT (74%)	SDT (90%), FIT (96%)
Zhang H et al.	2014	MSP	No	CRC (48) Adenoma (35) Hyperplastic Polyp (32) Healthy Control (30)	SFRP2, WIF-1	CRC; SFRP2 (56%), WIF-1 (60%), SFRP2+WIF-1 (81%) Adenoma; SFRP2 (51%), WIF-1 (46%), SFRP2+WIF-1 (81%)	CRC+Adenoma; SFRP2+WIF-1 (97%)
CF: Colon Fiber CIBD: Chronic Inflammatory Bowel Disease Hi-SA: High-Sensitivity Assay for Bisulfite DNA
