# Supplementary material for: Analysis of DNA Methylation Status in Bodily Fluids for Early Detection of Cancer
Source: Int J Mol Sci. 2017 Mar 30;18(4):735. doi: 10.3390/ijms18040735 (PMC5412321; doi:10.3390/ijms18040735)
Supplement: Supplementary file 1 [file ijms-18-00735-s001.zip › Table 4.xlsx]

## Sheet: Sheet1
Table 4. Studies of methylation analysis of the urine for the detection of bladder cancer
Author	Year	Method	Prospective Study	Sample Size (Number of patients)	Gene	Sensitivity (%)	Specificity (%)
Chan MWY et al.	2002	MSP	No	BC (22) Normal Control (17)	DAPK, E-cadherin, p16, RARβ	DAPK (46%), E-cadherin (59%), p16 (14%), RARβ(68%), Total (91%)	DAPK (100%), E-cadherin (100%), p16 (100%), RARβ(77%)
Chan MWY et al.	2003	MSP	No	BC (14) Normal control (10)	RASSF1A	RASSF1A (50%)	RASSF1A (100%)
Sathyanarayana UG et al.	2004	MSP	No	BC (71) Bladder Wash (28) Voided Urine (43) None Malignant (6)	LAMA3, LAMB3, LAMC2	LAMA3 (39%), LAMB3 (19%), LAMC2 (15%), Total (49%)	Total (100%)
Friedrich MG et al.	2004	qMSP	No	BC (37) Normal Control (20)	BCL2, DAPK, TERT	BCL2 (65%), DAPK (22%), TERT (51%)	Total (100%)
Dulaimi E et al.	2004	MSP	No	BC (45) normal (12) Inflammatory Urinary Disease (9)	APC, p14, RASSF1A	Total (87%)	Total (100%)
Hoque MO et al.	2006	qMSP	No	BC(175) Normal Control (94)	ARF, GSTP1, MGMT, p16	ARF (28%), GSTP1 (43%), MGMT (35%), p16 (45%), Total (69%)	ARF (100%), GSTP1 (100%), MGMT (100%), p16 (100%)
Urakami S et al.	2006	MSP	No	BC (24) Normal Control (20)	DKK3, SFRP1, SFRP2, SFRP4, SFRP5, WIF1	DKK3 (50%), SFRP1 (58%), SFRP2 (71%), SFRP4 (54%), SFRP5 (75%), WIF1 (58%), Total (61%)	DKK3 (95%), SFRP1 (95%), SFRP2 (90%), SFRP4 (90%), SFRP5 (95%), WIF1 (95%), Total (93%)
Yates DR et al.	2006	qMSP	Yes	BC (35) Benign Control (35) Healthy Volunteer (34)	APC, DAPK, E-cadherin, GSTP1, p14, p16, RARB, RASSF1A	APC (40%), DAPK (6%), E-cadherin (31%), GSTP1 (3%), p14 (0%), p16 (0%), RARB (3%), RASSF1A (51%), APC + E-cadherin + RASSF1A (69%)	APC (84%), DAPK (96%), E-cadherin (55%), GSTP1 (100%), p14 (100%), p16 (100%), RARB (100%), RASSF1A (65%)
Yu J et al.	2007	MSP	No	BC (132) Normal Control (7) Noncancerous Urinary Lesion (23) Other disease(6)	ABCC6, ALX4, BCL2, BMP3, BRCA1, CCNA1, CDH13, CFTR, DRM, HPR1, ITGA4, MINT1, MTA1, MYOD1, RASSF1A, RPRM, RUNX3, SALL3	ABCC6 (36%), ALX4 (25%), BCL2 (27%), BMP3 (16%), BRCA1 (12%), CCNA1 (16%), CDH13 (17%), CFTR (55%), DRM (19%), HPR1 (35%), ITGA4 (31%), MINT1 (13%), MTA1 (35%), MYOD1 (22%), RASSF1A (36%), RPRM (14%), RUNX3 (33%), SALL3 (58%), ABCC6+BRCA1+CDH13+CFTR+HPP1+MINT1+MTA1+RASSF1A+RPRM+SALL3 (92%)	ABCC6+BRCA1+CDH13+CFTR+HPP1+MINT1+MTA1+RASSF1A+RPRM+SALL3 (87%)
Sun J et al.	2009	MSP	No	BC (82) Noncancerous Urinary Lesion (15) Normal Control (5)	CDH1, FANCF, LOXL1, LOXL4, p16, SFRP1, SOX9, TIG1, TIMP3, XAF1	CDH1 (22%), FANCF (13%), LOXL1 (40%), LOXL4 (14%), p16 (22%), SFRP1 (37%), SOX9 (4%), TIG1 (4%), TIMP3 (9%), XAF1 (71%)	CDH1 (80%), FANCF (100%), LOXL1 (73%), LOXL4 (87%), p16 (87%), SFRP1 (93%), SOX9 (87%), TIG1 (93%), TIMP3 (87%), XAF1 (33%)
Lin HH et al.	2010	MSP	No	BC (57) Normal Control (20)	E-cadherin, p14, p16, RASSF1A	E-cadherin (35%), p14 (33%), p16 (35%), RASSF1A (65%), Total (83%)
Renard I et al.	2010	qMSP	Yes	Symptomatic patients Training Set BC (48) Normal Control (121) Validation Set BC (35) Normal Control (57)	NID2, TWIST1	Training Set; NID2 and TWIST1 (88%) Validation Set; NID2 and TWIST1 (94%)	Training Set; NID2 and TWIST1 (94%) Validation Set; NID2 and TWIST1 (91%)
Reinert T et al.	2011	MS-HRM	No	BC (115) BPH or Bladder Stone (59)	EOMES, HOXA9, POU4F2, ZNF154	EOMES (68%), HOXA9 (74%), POU4F2 (66%), ZNF154 (62%) At least 3 genes (84%)	EOMES (100%), HOXA9 (96%), POU4F2 (100%), ZNF154 (100%) At least 3 genes (96%)
Eissa S et al.	2011	MSP	No	BC(210) Benign Urological Disease (61) Normal Control (49)	APC, RARβ2	APC (60%), RARβ2 (63%)	APC (84%), RARβ2 (95%)
Chen P-C et al.	2011	qMSP	No	BC (30) None Cancer Control (19)	DAPK, IRF8, p14, RASSF1A, SFRP1	DAPK (27%), IRF8 (57%), p14 (28%), RASSF1A (30%), SFRP1 (41%)	DAPK (90%), IRF8 (95%), p14 (100%), RASSF1A (90%), SFRP1 (100%)
Vinci S et al.	2011	qMSP	Yes	Bladder cancer (108) Conrol (105) BPH (29) Urinary tract infection (17) Bladder Stone (16) Normal Volunteer(43)	BCL2, DAPK, hTERT	BCL2 (65%), DAPK (25%), hTERT (42%) Total (79%)	BCL2 (97%), DAPK (90%), hTERT (99%),
Serizawa RR et al.	2011	qMSP	No	BC (113) Normal Control (33)	APC, DBC1, RARB, RASSF1A, SFRP1, SFRP2, SFRP4, SFRP5 FGFR (mutation), PIK3CA (mutation), RAS (mutation), TP53 (mutation)	All Mutation Panel (50%), All Methylation Panel (52%), Total (70%)	All Mutation Panel (100%), All Methylation Panel (94%), Total (94%)
Chung W et al.	2011	qMSP	No	BC (128) None Cancer Control (110)	A2BP1, CA10, DBC1, MYO3A, NKX6-2, NPTX2, PENK, SOX11	A2BP1 (88%), CA10 (85%), DBC1 (71%), MYO3A (77%), NKX6-2 (88%), NPTX2 (76%), PENK (81%), SOX11 (70%) Panel 1; CA10+MYO3A+NKX6-2+SOX11 (81%) Panel 2; CA10+DBC1+ MYO3A+NKX6-2 (81%) Panel 3; CA10+DBC1+MYO3A+NKX6-2+SOX1 (85%) Panel 4; CA10+DBC1+MYO3A+NKX6-2+PENK (85%)	A2BP1 (55%), CA10 (82%), DBC1 (84%), MYO3A (91%), NKX6-2 (76%), NPTX2 (74%), PENK (79%), SOX11 (89%) Panel 1; CA10+MYO3A+NKX6-2+SOX11 (97%) Panel 2; CA10+DBC1+ MYO3A+NKX6-2 (97%) Panel 3; CA10+DBC1+MYO3A+NKX6-2+SOX1 (95%) Panel 4; CA10+DBC1+MYO3A+NKX6-2+PENK (95%)
Costa VL et al.	2011	qMSP	No	BC (50) RCC (50) PC (50) Healthy Control (48)	PCDH17, TCF21	BC; PCDH17 + TCF21 (60%) RCC; PCDH17 + TCF21 (32%) PC; PCDH17 + TCF21 (26%)	BC; PCDH17 + TCF21 (100%) RCC; PCDH17 + TCF21 (100%) PC; PCDH17 + TCF21 (100%)
Reinert T et al.	2012	qMSP	No	BC (184) BPH or Bladder Stone (35)	EOMES, HOXA9, POU4F2, TWIST1, VIM, ZNF154	EOMES (88%), HOXA9 (82%), POU4F2 (85%), TWIST1 (88%), VIM (89%), ZNF154 (87%)	EOMES (97%), HOXA9 (100%), POU4F2 (94%), TWIST1 (100%), VIM (100%), ZNF154 (100%)
Shimizu T et al.	2013	Pyrosequencing	No	BC(86) None Cancer Control (20)	miR-124-2, miR-124-3, miR-137, miR-9-3	miR-124-2 (70%), miR-124-3 (65%), miR-137 (78%), miR-9-3 (69%)	miR-124-2 (89%), miR-124-3 (97%), miR-137 (78%), miR-9-3 (86%)
Chihara Y et al.	2013	Pyrosequencing	No	BC (73) Healthy Volunteer (18)	Hypermethylation; HOXA9_1, HOXA9_2, MYOD, SOX1, TJP2 Hypomethylation; CAPG, CASP8, HLADPA1, IFNG, RIPK3, SPP1, VAMP8	Hypermethylation; HOXA9_1 (86%), HOXA9_2 (86%), MYOD (87%), SOX1 (42%), TJP2 (93%) Hypomethylation; CAPG (84%), CASP8 (74%), HLADPA1 (77%), IFNG (55%), RIPK3 (82%), SPP1 (86%), VAMP8 (97%)	Hypermethylation; HOXA9_1 (89%), HOXA9_2 (62%), MYOD (88%), SOX1 (100%), TJP2 (56%) Hypomethylation; CAPG (56%), CASP8 (77%), HLADPA1 (90%), IFNG (92%), RIPK3 (70%), SPP1 (75%), VAMP8 (40%)
Abern MR et al.	2014	qMSP	Yes	Hematuria or on surveillance for prior NMIBC Total (111) BC (24) None Cancer Control (87)	NID2, TWIST1	NID2, TWIST1 (75%)	NID2, TWIST1 (71%)
Hayashi M et al.	2014	qMSP	No	BC (20) Normal Control (20)	VGF	VGF (40%)	VGF (95%)
Fantony JJ et al.	2015	qMSP	Yes	Hematuria or on surveillance for prior NMIBC, or NMIBC treated with BCG Total (209) BC (52) Suspicious of BC (12) Negative for Cystscopy (145)	NID2, TWIST1	Threshold 1; Believe the positive (67%), Believe the negative (37%) Threshold 2; Believe the positive (58%), Believe the negative (35%)	Threshold 1; Believe the positive (61%), Believe the negative (86%) Threshold 2; Believe the positive (69%), Believe the negative (85%)
Yeh C-M et al.	2015	qMSP	No	Training set BC (69) None Cancer Control (28) Test set BC (33) None Cancer Control (28)	ZNF671	Training Set; ZNF671 (42%) Test Set; ZNF671 (48%)	Training set; ZNF671 (93%) Test set; ZNF671 (89%)
Dahmcke CM et al.	2016	qMSP	Yes	Hematuria Total (475) BC (99) None Cancer Control (376)	BCL2, CCNA1, EOMES, ONECUT2, SALL3, VIM, FGFR(mutation), TERT(mutation)	BCL2 (63%), CCNA1 (67%), EOMES (46%), ONECUT2 (78%), SALL3 (68%), VIM (76%), FGFR(mutation) (41%), TERT(mutation) (82%), Total (97%)	BCL2 (98%), CCNA1 (67%), EOMES (97%), ONECUT2 (94%), SALL3 (97%), VIM (96%), FGFR(mutation) (98%), TERT(mutation) (84%), Total (77%)
Roperch JP et al.	2016	qMSP	No	BC (167) None Cancer Control (105)	HS3ST2, SEPT9, SLIT2, FGFR3(mutation)	HS3ST2 (82%), SEPT9 (94%), SLIT2 (90%), FGFR3(mutation) (46%), Total (Methylation + Mutation) (98%), Total (Methylation) (90%)	HS3ST2 (21%), SEPT9 (68%), SLIT2 (18%), Total (Methylation + Mutation) (85%), Total (Methylation) (75%)
BC: Bladder Cnacer RCC: Renal Cell Carcinoma BPH: Benign Prostate Hyperplasia NMIBC: Non Muscle Invasive Bladder Cancer MS-HRM: Methylation Sensitive High Rehsolution Melting
