# Supplementary material for: Analysis of DNA Methylation Status in Bodily Fluids for Early Detection of Cancer
Source: Int J Mol Sci. 2017 Mar 30;18(4):735. doi: 10.3390/ijms18040735 (PMC5412321; doi:10.3390/ijms18040735)
Supplement: Supplementary file 1 [file ijms-18-00735-s001.zip › Table 5.xlsx]

## Sheet: Sheet1
Table 5. Studies of methylation analysis of the urine for the detection of prostate cancer
Author	Year	Method	Prospective Study	Sample Size (Number of patients)	DRE	Gene	Sensitivity (%)	Specificity (%)
Goessl C et al.	2000	MSP	No	PC (33) BPH (26)	No	GSTP1	GSTP1 (36%)	GSTP1 (100%)
Goessl C et al.	2001	MSP	No	PC (29) BPH (40)	No	GSTP1	GSTP1 (77%)	GSTP1 (97%)
Goessl C et al.	2001	MSP	No	PC (40) PIN (7) BPH (45)	Yes	GSTP1	PC; GSTP1 (73%) PIN; GSTP1 (29%)	PC and PIN; GSTP1 (98%)
Cairns P et al.	2001	MSP	No	PC (22)	No	GSTP1	GSTP1 (27%)
Jeronimo C et al.	2002	MSP qMSP	No	PC (69) BPH (31)	No	GSTP1	qMSP; GSTP1 (19%) MSP; GSTP1 (30%)	qMSP and MSP; GSTP1 (67%)
Hoque MO et al.	2005	qMSP	No	PC (52) None Cancer Control (91)	No	APC, ARF, E-cadherin, GSTP1, MGMT, p16, RARβ2, RASSF1A, TIMP3	APC (48%), ARF (37%), E-cadherin (77%), GSTP1 (48%), MGMT (19%), p16 (37%), RARβ2 (35%), RASSF1A (73%), TIMP3 (37%), At least 1 of 4 genes (ARF, GSTP1, MGMT, p16) (87%)	APC (96%), ARF (100%), E-cadherin (94%), GSTP1 (100%), MGMT (100%), p16 (100%), RARβ2 (91%), RASSF1A (89%), TIMP3 (91%)
Roupret M et al.	2007	qMSP	No	PC (95) None Cancer Control (38)	Yes	APC, CDH1, DAPK, GSTP1, MGMT, p14, p16, RARβ2, RASSF1A, TIMP3	APC (48%), CDH1 (29%), DAPK (27%), GSTP1 (79%), MGMT (14%), p14 (6%), p16 (11%), RARβ2 (59%), RASSF1A (74%), TIMP3 (41%), APC + GSTP1 + RARβ2 + RASSF1A (89%)	APC (98%), CDH1 (98%), DAPK (98%), GSTP1 (95%), MGMT (99%), p14 (99%), p16 (98%), RARβ2 (99%), RASSF1A (97%), TIMP3 (100%), APC + GSTP1 + RARβ2 + RASSF1A (89%)
Venar T et al.	2008	qMSP	Yes	PSA > 2.5ng/ml Biopsy Positive (111) Biopsy Negative (123)	Yes	APC, GSTP1, RARβ2	Cohort1; APC (36%), GSTP1 (33%), RARβ2 (40%), All (55%) Cohort2; APC (51%), GSTP1 (36%), RARβ2 (29%), All (53%)	Cohort1; APC (91%), GSTP1 (95%), RARβ2 (84%), All (80%) Cohort2; APC (83%), GSTP1 (91%), RARβ2 (91%), All (76%)
Baden J et al.	2009	qMSP	Yes	PSA 2-10ng/ml PC(178) None Cancer Control (159)	Yes	APC, GSTP1, RARβ2	At Least 1 Gene (60%)	At Least 1 Gene (81%)
Daniunaite K et al.	2014	qMSP	No	PC (253) BPH (32)	No	GSTP1, RARB, RASSF1	GSTP1 (11%), RARB (29%), RASSF1 (45%)	GSTP1 (97%), RARB (81%), RASSF1 (84%)
PC: Prostate Cnacer PIN: Prostatic Intraepithelial Neoplasia
